# Supplementary material for: Repeated Episodes of Ischemia/Reperfusion Induce Heme-Oxygenase-1 (HO-1) and Anti-Inflammatory Responses and Protects against Chronic Kidney Disease
Source: Int J Mol Sci. 2022 Nov 23;23(23):14573. doi: 10.3390/ijms232314573 (PMC9739146; doi:10.3390/ijms232314573)
Supplement: Supplementary file 1 [file ijms-23-14573-s001.zip]

Archive with 1 entries (1 files):
- ijms-1969665-supplementary.pdf
